# Supplementary material for: Routine measurement of cardiometabolic disease risk factors in primary care in England before, during, and after the COVID-19 pandemic: A population-based cohort study
Source: PLoS Med. 2024 Nov 26;21(11):e1004485. doi: 10.1371/journal.pmed.1004485 (PMC11593757; doi:10.1371/journal.pmed.1004485)
Supplement: S2 File — Table A. Results from generalised additive models. Table B. Number (per 1,000) deviation in risk factor measurements by sociodemographic subgroup in 3 periods. Table C. % deviation in risk factor measurements by sociodemographic subgroup in 3 periods. (XLSX) [file pmed.1004485.s003.xlsx]

## Sheet: Content
Table	Description
A	Results from generalised additive models
	Coefficients are log(rate ratio). All variables showed were mutually adjusted.
B	Number (per 1,000) deviation in risk factor measurements by sociodemographic subgroup in 3 periods
C	% deviation in risk factor measurements by sociodemographic subgroup in 3 periods

## Sheet: A
Risk factor	Variable	Coefficient	Standard Error	P-value
BMI	(Intercept)	-3.54408	0.0646416	0
BMI	lt	0.249737	0.0768995	0.001176
BMI	age_gp40-59	0.353664	0.0566957	5.01985e-10
BMI	age_gp60-79	0.803485	0.05664	2.45844e-44
BMI	age_gp80+	1.03578	0.082458	2.34892e-35
BMI	sexM	-0.307237	0.0433506	1.67785e-12
BMI	ethnicityAsian	0.0596026	0.0762556	0.434498
BMI	ethnicityBlack	0.00748309	0.114995	0.94812
BMI	ethnicityMixed	-0.00563967	0.185704	0.975775
BMI	ethnicityOther/Unknown	-0.66124	0.156243	2.38057e-05
BMI	imd5	-0.0780444	0.0155824	5.78495e-07
BMI	lt:age_gp40-59	-0.0586979	0.0674234	0.384045
BMI	lt:age_gp60-79	-0.0459816	0.0673455	0.494801
BMI	lt:age_gp80+	-0.232317	0.0981502	0.0179949
BMI	lt:sexM	0.0386171	0.0515313	0.453677
BMI	lt:ethnicityAsian	-0.0354168	0.0904022	0.695255
BMI	lt:ethnicityBlack	0.0190474	0.136289	0.88886
BMI	lt:ethnicityMixed	-0.0400987	0.220442	0.855671
BMI	lt:ethnicityOther/Unknown	-0.106124	0.185105	0.566471
BMI	lt:imd5	-0.00400076	0.018534	0.82911
BMI	s(month)	1.37668		0.0263486
Smoking	(Intercept)	-2.97352	0.0554047	0
Smoking	lt	0.11456	0.0662252	0.0837539
Smoking	age_gp40-59	0.29042	0.0482309	1.92643e-09
Smoking	age_gp60-79	0.68016	0.0489932	1.37865e-42
Smoking	age_gp80+	0.777533	0.0771331	1.51791e-23
Smoking	sexM	-0.232977	0.038049	1.03031e-09
Smoking	ethnicityAsian	-0.140181	0.0707871	0.0477541
Smoking	ethnicityBlack	-0.181838	0.107852	0.0918964
Smoking	ethnicityMixed	-0.0578343	0.162701	0.722266
Smoking	ethnicityOther/Unknown	-0.642335	0.131229	1.03336e-06
Smoking	imd5	-0.0888095	0.0137031	1.0527e-10
Smoking	lt:age_gp40-59	-0.132275	0.0576114	0.0217414
Smoking	lt:age_gp60-79	-0.160943	0.0585453	0.00601092
Smoking	lt:age_gp80+	-0.348966	0.0923696	0.000161034
Smoking	lt:sexM	-0.0206144	0.0454859	0.650433
Smoking	lt:ethnicityAsian	-0.0224369	0.0842861	0.790103
Smoking	lt:ethnicityBlack	0.0150836	0.1285	0.906564
Smoking	lt:ethnicityMixed	-0.0643639	0.194177	0.740312
Smoking	lt:ethnicityOther/Unknown	-0.0970923	0.156175	0.534191
Smoking	lt:imd5	0.00901995	0.0163859	0.582035
Smoking	s(month)	2.94991		0
Alcohol	(Intercept)	-4.2396	0.0473528	0
Alcohol	lt	0.203519	0.0564622	0.000317533
Alcohol	age_gp40-59	0.577137	0.0412418	3.17313e-43
Alcohol	age_gp60-79	1.06944	0.0410403	7.86878e-136
Alcohol	age_gp80+	1.30472	0.0593566	8.35876e-100
Alcohol	sexM	-0.0298006	0.0304449	0.327736
Alcohol	ethnicityAsian	0.169096	0.0531203	0.00147027
Alcohol	ethnicityBlack	0.13233	0.0799147	0.0978427
Alcohol	ethnicityMixed	0.126094	0.130744	0.334902
Alcohol	ethnicityOther/Unknown	-0.510204	0.10404	9.86677e-07
Alcohol	imd5	-0.11571	0.0111088	5.2657e-25
Alcohol	lt:age_gp40-59	-0.184613	0.0491507	0.000175705
Alcohol	lt:age_gp60-79	-0.16982	0.048892	0.000520839
Alcohol	lt:age_gp80+	-0.390598	0.0709124	3.91451e-08
Alcohol	lt:sexM	-0.0022642	0.0363256	0.950303
Alcohol	lt:ethnicityAsian	-0.0855234	0.0632461	0.176397
Alcohol	lt:ethnicityBlack	-0.0741559	0.0952895	0.436499
Alcohol	lt:ethnicityMixed	-0.133821	0.156034	0.391156
Alcohol	lt:ethnicityOther/Unknown	-0.117528	0.123638	0.341886
Alcohol	lt:imd5	0.0122247	0.0132566	0.356512
Alcohol	s(month)	2.854		0
BP	(Intercept)	-3.12303	0.0687966	0
BP	lt	0.389936	0.0816999	1.89893e-06
BP	age_gp40-59	0.623459	0.0615721	9.70355e-24
BP	age_gp60-79	1.32632	0.0596202	5.14014e-102
BP	age_gp80+	1.77009	0.076659	3.48851e-109
BP	sexM	-0.328019	0.0435876	6.79799e-14
BP	ethnicityAsian	0.133852	0.0793567	0.0917557
BP	ethnicityBlack	0.153645	0.116005	0.185442
BP	ethnicityMixed	0.0321276	0.197661	0.870892
BP	ethnicityOther/Unknown	-0.687285	0.166136	3.61168e-05
BP	imd5	-0.0619315	0.0155742	7.14852e-05
BP	lt:age_gp40-59	-0.188984	0.0730335	0.00970776
BP	lt:age_gp60-79	-0.296708	0.0707831	2.8431e-05
BP	lt:age_gp80+	-0.459172	0.0912144	5.07127e-07
BP	lt:sexM	0.025092	0.0518426	0.628417
BP	lt:ethnicityAsian	-0.135039	0.0942596	0.152062
BP	lt:ethnicityBlack	-0.0914742	0.137852	0.507015
BP	lt:ethnicityMixed	-0.114227	0.234792	0.626645
BP	lt:ethnicityOther/Unknown	-0.119546	0.196709	0.54341
BP	lt:imd5	0.0056025	0.0185325	0.762438
BP	s(month)	2.52412		0.00326204
Fasting glucose	(Intercept)	-7.64169	0.064513	0
Fasting glucose	lt	0.192484	0.0776895	0.0132782
Fasting glucose	age_gp40-59	1.3114	0.0537104	8.16487e-121
Fasting glucose	age_gp60-79	1.96873	0.0544852	8.2299e-240
Fasting glucose	age_gp80+	1.93343	0.082317	1.27828e-112
Fasting glucose	sexM	-0.105285	0.0367342	0.0041825
Fasting glucose	ethnicityAsian	0.791123	0.05292	6.9484e-49
Fasting glucose	ethnicityBlack	0.525388	0.0886378	3.40862e-09
Fasting glucose	ethnicityMixed	0.333672	0.160174	0.0373143
Fasting glucose	ethnicityOther/Unknown	-0.32611	0.128114	0.01096
Fasting glucose	imd5	0.037008	0.0133774	0.00569993
Fasting glucose	lt:age_gp40-59	-0.467213	0.0644293	5.1513e-13
Fasting glucose	lt:age_gp60-79	-0.762808	0.0655829	1.18491e-30
Fasting glucose	lt:age_gp80+	-1.0691	0.100369	4.68813e-26
Fasting glucose	lt:sexM	-0.00278275	0.0445779	0.950229
Fasting glucose	lt:ethnicityAsian	-0.0148744	0.0638623	0.815844
Fasting glucose	lt:ethnicityBlack	-0.0484201	0.107154	0.651389
Fasting glucose	lt:ethnicityMixed	-0.164483	0.193909	0.396363
Fasting glucose	lt:ethnicityOther/Unknown	-0.190086	0.154872	0.219771
Fasting glucose	lt:imd5	-0.0207574	0.0162361	0.201175
Fasting glucose	s(month)	2.95336		0
HbA1c	(Intercept)	-4.95903	0.0533094	0
HbA1c	lt	0.711491	0.0628352	3.62355e-29
HbA1c	age_gp40-59	1.38284	0.0474177	7.01515e-166
HbA1c	age_gp60-79	2.17579	0.0465733	0
HbA1c	age_gp80+	2.43338	0.0595799	1.70577e-291
HbA1c	sexM	-0.0358288	0.0290389	0.21736
HbA1c	ethnicityAsian	0.544078	0.0477403	1.61462e-29
HbA1c	ethnicityBlack	0.329995	0.075596	1.31033e-05
HbA1c	ethnicityMixed	0.177911	0.135156	0.188156
HbA1c	ethnicityOther/Unknown	-0.489627	0.106978	4.9001e-06
HbA1c	imd5	-0.0840283	0.0105587	2.4062e-15
HbA1c	lt:age_gp40-59	-0.37932	0.0557498	1.21136e-11
HbA1c	lt:age_gp60-79	-0.567149	0.0548131	1.06111e-24
HbA1c	lt:age_gp80+	-0.803607	0.0705413	1.69881e-29
HbA1c	lt:sexM	-0.0181035	0.0344433	0.599201
HbA1c	lt:ethnicityAsian	-0.175222	0.0565613	0.00196588
HbA1c	lt:ethnicityBlack	-0.123164	0.0895898	0.169304
HbA1c	lt:ethnicityMixed	-0.13581	0.159907	0.395775
HbA1c	lt:ethnicityOther/Unknown	-0.133129	0.126231	0.291667
HbA1c	lt:imd5	0.0181484	0.0125247	0.147436
HbA1c	s(month)	2.91024		0
Total cholesterol	(Intercept)	-5.61568	0.0479736	0
Total cholesterol	lt	0.773774	0.0564883	1.54537e-41
Total cholesterol	age_gp40-59	1.94685	0.0434146	0
Total cholesterol	age_gp60-79	2.76056	0.04287	0
Total cholesterol	age_gp80+	2.92007	0.0528492	0
Total cholesterol	sexM	0.0463502	0.0229018	0.0430671
Total cholesterol	ethnicityAsian	0.492501	0.0387874	4.52884e-36
Total cholesterol	ethnicityBlack	0.295754	0.0608173	1.2125e-06
Total cholesterol	ethnicityMixed	0.178913	0.110445	0.105347
Total cholesterol	ethnicityOther/Unknown	-0.486953	0.0856904	1.44561e-08
Total cholesterol	imd5	-0.0597443	0.00832569	8.90064e-13
Total cholesterol	lt:age_gp40-59	-0.525609	0.0509588	1.47392e-24
Total cholesterol	lt:age_gp60-79	-0.73496	0.0503575	9.54933e-47
Total cholesterol	lt:age_gp80+	-1.00833	0.0625638	3.10938e-56
Total cholesterol	lt:sexM	-0.00466412	0.0272629	0.864172
Total cholesterol	lt:ethnicityAsian	-0.146497	0.0460786	0.0014906
Total cholesterol	lt:ethnicityBlack	-0.0913608	0.0722451	0.206109
Total cholesterol	lt:ethnicityMixed	-0.152256	0.131156	0.245777
Total cholesterol	lt:ethnicityOther/Unknown	-0.146313	0.101498	0.149531
Total cholesterol	lt:imd5	0.0106023	0.00991172	0.284848
Total cholesterol	s(month)	2.93844		0
LDL cholesterol	(Intercept)	-6.42694	0.0529032	0
LDL cholesterol	lt	1.00122	0.0615472	3.23955e-57
LDL cholesterol	age_gp40-59	1.82781	0.0475617	1.06774e-265
LDL cholesterol	age_gp60-79	2.60364	0.047059	0
LDL cholesterol	age_gp80+	2.73622	0.0595352	0
LDL cholesterol	sexM	0.00460387	0.0260627	0.859798
LDL cholesterol	ethnicityAsian	0.630346	0.0422092	8.63848e-49
LDL cholesterol	ethnicityBlack	0.670123	0.0620567	1.01163e-26
LDL cholesterol	ethnicityMixed	0.366099	0.11741	0.00183627
LDL cholesterol	ethnicityOther/Unknown	-0.144798	0.0892054	0.104646
LDL cholesterol	imd5	-0.117866	0.00950079	1.51304e-34
LDL cholesterol	lt:age_gp40-59	-0.44997	0.0551703	4.93152e-16
LDL cholesterol	lt:age_gp60-79	-0.610826	0.054615	1.64878e-28
LDL cholesterol	lt:age_gp80+	-0.904709	0.0695842	1.07812e-37
LDL cholesterol	lt:sexM	0.0109562	0.0305532	0.719922
LDL cholesterol	lt:ethnicityAsian	-0.172886	0.0494389	0.000477035
LDL cholesterol	lt:ethnicityBlack	-0.280384	0.0730833	0.000127226
LDL cholesterol	lt:ethnicityMixed	-0.207634	0.137636	0.131508
LDL cholesterol	lt:ethnicityOther/Unknown	-0.338015	0.104681	0.0012549
LDL cholesterol	lt:imd5	0.0583447	0.0111362	1.71815e-07
LDL cholesterol	s(month)	2.93397		0
HDL cholesterol	(Intercept)	-5.69094	0.0481971	0
HDL cholesterol	lt	0.789158	0.0567234	9.33034e-43
HDL cholesterol	age_gp40-59	1.95714	0.0436103	0
HDL cholesterol	age_gp60-79	2.76514	0.043078	0
HDL cholesterol	age_gp80+	2.91015	0.053207	0
HDL cholesterol	sexM	0.0409409	0.0229846	0.0749702
HDL cholesterol	ethnicityAsian	0.500636	0.0388525	4.53244e-37
HDL cholesterol	ethnicityBlack	0.290723	0.0611623	2.09004e-06
HDL cholesterol	ethnicityMixed	0.18171	0.110706	0.10082
HDL cholesterol	ethnicityOther/Unknown	-0.481903	0.085774	2.09497e-08
HDL cholesterol	imd5	-0.0593757	0.00835552	1.46657e-12
HDL cholesterol	lt:age_gp40-59	-0.530465	0.0511638	8.57885e-25
HDL cholesterol	lt:age_gp60-79	-0.736075	0.0505762	1.67794e-46
HDL cholesterol	lt:age_gp80+	-1.00455	0.0629539	3.36691e-55
HDL cholesterol	lt:sexM	-0.00125913	0.0273482	0.963281
HDL cholesterol	lt:ethnicityAsian	-0.151508	0.0461406	0.00103595
HDL cholesterol	lt:ethnicityBlack	-0.0904172	0.0726194	0.213193
HDL cholesterol	lt:ethnicityMixed	-0.152676	0.131407	0.245383
HDL cholesterol	lt:ethnicityOther/Unknown	-0.145539	0.101546	0.151891
HDL cholesterol	lt:imd5	0.0108635	0.00994239	0.274632
HDL cholesterol	s(month)	2.93516		0
Triglycerides	(Intercept)	-5.79924	0.0486177	0
Triglycerides	lt	0.738214	0.0573117	4.81171e-37
Triglycerides	age_gp40-59	1.86839	0.0439524	5.18142e-296
Triglycerides	age_gp60-79	2.68119	0.0434091	0
Triglycerides	age_gp80+	2.81071	0.0543053	0
Triglycerides	sexM	0.0366126	0.0237572	0.123387
Triglycerides	ethnicityAsian	0.546341	0.0393992	1.69994e-42
Triglycerides	ethnicityBlack	0.399157	0.0609395	6.68346e-11
Triglycerides	ethnicityMixed	0.234637	0.111598	0.0355867
Triglycerides	ethnicityOther/Unknown	-0.354851	0.0853505	3.30144e-05
Triglycerides	imd5	-0.0871224	0.00864921	1.63512e-23
Triglycerides	lt:age_gp40-59	-0.485088	0.0516627	1.11381e-20
Triglycerides	lt:age_gp60-79	-0.688303	0.0510641	2.60389e-40
Triglycerides	lt:age_gp80+	-0.946862	0.0643587	1.8915e-47
Triglycerides	lt:sexM	0.0045833	0.0282839	0.87128
Triglycerides	lt:ethnicityAsian	-0.164264	0.0468297	0.000458303
Triglycerides	lt:ethnicityBlack	-0.158895	0.0725345	0.0285518
Triglycerides	lt:ethnicityMixed	-0.167436	0.132601	0.206787
Triglycerides	lt:ethnicityOther/Unknown	-0.213685	0.101304	0.0349922
Triglycerides	lt:imd5	0.00843101	0.0102979	0.41301
Triglycerides	s(month)	2.93075		0
LFT	(Intercept)	-4.28675	0.0457328	0
LFT	lt	0.523371	0.0541482	8.40499e-22
LFT	age_gp40-59	1.06838	0.0406507	6.35416e-138
LFT	age_gp60-79	1.81602	0.0396368	0
LFT	age_gp80+	2.1143	0.0509432	3.34107e-292
LFT	sexM	-0.201986	0.0264854	3.17014e-14
LFT	ethnicityAsian	0.221816	0.0476838	3.42452e-06
LFT	ethnicityBlack	0.0279994	0.0761766	0.713227
LFT	ethnicityMixed	0.00548074	0.126936	0.965563
LFT	ethnicityOther/Unknown	-0.685337	0.102429	2.61233e-11
LFT	imd5	-0.0502389	0.00954606	1.51307e-07
LFT	lt:age_gp40-59	-0.300671	0.0480313	4.36944e-10
LFT	lt:age_gp60-79	-0.456005	0.0468815	4.69358e-22
LFT	lt:age_gp80+	-0.637347	0.0605035	1.5783e-25
LFT	lt:sexM	0.0240393	0.0314856	0.445221
LFT	lt:ethnicityAsian	-0.117399	0.0565593	0.0380041
LFT	lt:ethnicityBlack	-0.0599833	0.0903617	0.506858
LFT	lt:ethnicityMixed	-0.0995002	0.150493	0.508557
LFT	lt:ethnicityOther/Unknown	-0.0850176	0.121025	0.48243
LFT	lt:imd5	0.0125428	0.0113519	0.269287
LFT	s(month)	2.91152		0
eGFR	(Intercept)	-4.56062	0.0486804	0
eGFR	lt	0.379268	0.0577626	6.01508e-11
eGFR	age_gp40-59	1.16382	0.0449058	1.63723e-134
eGFR	age_gp60-79	2.07884	0.0428008	0
eGFR	age_gp80+	2.59355	0.0498647	0
eGFR	sexM	-0.123627	0.0256774	1.54369e-06
eGFR	ethnicityAsian	0.146466	0.0499579	0.00339423
eGFR	ethnicityBlack	0.0891073	0.0741259	0.229411
eGFR	ethnicityMixed	0.0326298	0.128669	0.799825
eGFR	ethnicityOther/Unknown	-0.73843	0.10695	6.06017e-12
eGFR	imd5	-0.0507189	0.00927908	4.96012e-08
eGFR	lt:age_gp40-59	-0.190052	0.0532226	0.000361056
eGFR	lt:age_gp60-79	-0.263602	0.0507332	2.16652e-07
eGFR	lt:age_gp80+	-0.454541	0.0592181	2.17436e-14
eGFR	lt:sexM	0.0143434	0.0305452	0.638688
eGFR	lt:ethnicityAsian	-0.143289	0.0593886	0.0158898
eGFR	lt:ethnicityBlack	-0.0549485	0.0880165	0.532477
eGFR	lt:ethnicityMixed	-0.111415	0.152879	0.46619
eGFR	lt:ethnicityOther/Unknown	-0.117652	0.126699	0.353167
eGFR	lt:imd5	0.0129031	0.0110405	0.242607
eGFR	s(month)	2.65316		0

## Sheet: B
			Age groups				Sex		Ethnicity					IMD Quintile
Risk factor	Period	Overall	18-39	40-59	60-79	80+	F	M	White	Asian	Black	Mixed	Other/Unknown	1	2	3	4	5
BMI	Mar 20 - Feb 22	-13.2 (-17.0, -9.5)	-8.3 (-11.3, -5.4)	-12.5 (-15.9, -9.2)	-21.2 (-26.2, -16.3)	-16.9 (-23.1, -10.8)	-48.9 ( -62.7, -35.1)	-54.8 ( -70.4, -39.2)	-13.4 (-16.9, -10.0)	-14.2 (-18.5, -9.8)	-16.1 (-22.7, -9.5)	-12.6 (-21.2, -4.0)	-5.9 ( -9.3, -2.6)	-15.4 (-20.0, -10.8)	-14.5 (-18.5, -10.6)	-13.4 (-16.9, -9.9)	-11.8 (-15.2, -8.5)	-10.7 (-14.0, -7.4)
BMI	Mar 22 - Feb 23	-4.8 (-11.3, 1.6)	-4.3 ( -9.5, 0.9)	-1.5 ( -7.2, 4.2)	-9.1 (-17.7, -0.5)	-10.3 (-19.9, -0.6)	-12.9 ( -29.6, 3.9)	-13.5 ( -32.0, 5.0)	-4.2 (-10.2, 1.8)	-7.1 (-14.2, 0.0)	-9.7 (-20.7, 1.3)	-9.1 (-23.5, 5.3)	-3.8 ( -9.3, 1.8)	-6.7 (-14.6, 1.2)	-6.6 (-13.4, 0.2)	-5.1 (-11.2, 1.0)	-3.1 ( -8.9, 2.6)	-2.3 ( -7.9, 3.3)
BMI	Mar 23 - Mar 24	-2.4 (-10.4, 5.7)	-0.6 ( -7.1, 5.9)	2.5 ( -4.6, 9.7)	-8.7 (-19.4, 2.0)	-14.5 (-26.0, -3.0)	-6.0 ( -24.9, 12.9)	-5.4 ( -26.0, 15.3)	-1.8 ( -9.3, 5.7)	-4.3 (-13.1, 4.6)	-6.1 (-20.0, 7.9)	-8.2 (-26.4, 9.9)	-2.0 ( -8.8, 4.9)	-4.4 (-14.3, 5.5)	-4.2 (-12.8, 4.4)	-2.6 (-10.2, 5.1)	-0.6 ( -7.8, 6.5)	0.4 ( -6.7, 7.4)
Alcohol	Mar 20 - Feb 22	-4.4 ( -5.8, -3.0)	-1.2 ( -2.4, -0.1)	-3.6 ( -4.8, -2.4)	-9.3 (-11.0, -7.6)	-10.0 (-12.5, -7.6)	-21.6 ( -29.5, -13.7)	-33.6 ( -42.4, -24.7)	-4.4 ( -5.6, -3.2)	-5.0 ( -6.7, -3.4)	-5.6 ( -8.0, -3.2)	-3.6 ( -6.7, -0.4)	-2.7 ( -4.1, -1.3)	-4.7 ( -6.4, -3.0)	-5.1 ( -6.6, -3.7)	-4.8 ( -6.1, -3.6)	-3.8 ( -5.0, -2.6)	-3.4 ( -4.6, -2.3)
Alcohol	Mar 22 - Feb 23	0.3 ( -1.9, 2.5)	0.4 ( -1.6, 2.5)	2.7 ( 0.8, 4.5)	-2.0 ( -4.7, 0.7)	-5.5 ( -9.2, -1.9)	4.2 ( -5.6, 14.0)	-2.1 ( -12.7, 8.4)	0.5 ( -1.5, 2.5)	-0.3 ( -2.9, 2.3)	-0.1 ( -3.9, 3.6)	-0.6 ( -5.6, 4.3)	-1.3 ( -3.4, 0.9)	0.5 ( -2.3, 3.2)	-0.6 ( -3.0, 1.7)	-0.4 ( -2.4, 1.7)	0.9 ( -1.0, 2.8)	1.1 ( -0.8, 3.0)
Alcohol	Mar 23 - Mar 24	3.7 ( 1.0, 6.4)	4.6 ( 2.1, 7.1)	7.0 ( 4.8, 9.1)	0.2 ( -3.0, 3.4)	-6.4 (-10.7, -2.2)	17.6 ( 7.5, 27.7)	10.9 ( -0.1, 21.9)	3.9 ( 1.4, 6.3)	3.5 ( 0.4, 6.6)	5.4 ( 0.8, 10.0)	2.2 ( -3.7, 8.2)	0.8 ( -1.8, 3.5)	3.8 ( 0.5, 7.1)	2.7 ( -0.1, 5.6)	2.9 ( 0.4, 5.4)	4.3 ( 2.0, 6.7)	4.9 ( 2.5, 7.2)
Smoking	Mar 20 - Feb 22	-11.3 (-15.1, -7.6)	-6.6 (-10.0, -3.3)	-9.5 (-12.8, -6.2)	-19.4 (-23.8, -15.1)	-19.5 (-25.8, -13.2)	-26.3 ( -35.9, -16.6)	-37.3 ( -48.1, -26.5)	-11.6 (-15.0, -8.2)	-11.3 (-15.6, -7.0)	-12.5 (-19.1, -5.9)	-9.8 (-19.2, -0.5)	-6.8 (-10.7, -2.8)	-11.8 (-16.4, -7.3)	-12.8 (-16.8, -8.9)	-11.8 (-15.2, -8.3)	-10.2 (-13.5, -6.9)	-9.7 (-13.1, -6.3)
Smoking	Mar 22 - Feb 23	-2.0 ( -7.8, 3.9)	-1.6 ( -7.1, 3.8)	3.0 ( -2.1, 8.1)	-6.6 (-13.2, 0.0)	-14.0 (-23.3, -4.7)	-2.6 ( -14.8, 9.6)	-6.4 ( -19.4, 6.5)	-1.5 ( -6.7, 3.8)	-3.1 ( -9.8, 3.6)	-4.2 (-14.6, 6.1)	-4.8 (-19.5, 9.8)	-3.9 ( -9.9, 2.1)	-1.8 ( -8.9, 5.3)	-3.9 (-10.0, 2.2)	-2.7 ( -8.1, 2.8)	-0.8 ( -6.0, 4.4)	-0.3 ( -5.6, 5.0)
Smoking	Mar 23 - Mar 24	1.3 ( -5.7, 8.3)	1.9 ( -4.7, 8.5)	7.7 ( 1.5, 13.8)	-4.1 (-11.9, 3.7)	-16.3 (-27.1, -5.5)	2.7 ( -11.0, 16.5)	2.4 ( -11.7, 16.6)	1.7 ( -4.6, 8.0)	0.3 ( -7.7, 8.4)	2.5 (-10.1, 15.1)	-3.0 (-20.6, 14.7)	-1.5 ( -8.7, 5.7)	1.2 ( -7.4, 9.7)	-0.8 ( -8.2, 6.6)	0.5 ( -6.1, 7.0)	2.5 ( -3.7, 8.7)	3.6 ( -2.8, 9.9)
BP	Mar 20 - Feb 22	-41.9 (-50.4, -33.4)	-29.4 (-36.3, -22.6)	-38.4 (-46.0, -30.7)	-60.7 (-71.1, -50.3)	-68.3 (-85.0, -51.6)	-94.2 (-112.4, -75.9)	-87.7 (-106.7, -68.7)	-43.4 (-51.4, -35.4)	-40.9 (-50.0, -31.7)	-47.0 (-61.3, -32.7)	-37.8 (-56.0, -19.6)	-18.5 (-25.8, -11.1)	-43.5 (-53.3, -33.8)	-43.9 (-52.7, -35.2)	-42.6 (-50.6, -34.5)	-40.3 (-48.2, -32.5)	-38.9 (-47.1, -30.8)
BP	Mar 22 - Feb 23	-24.2 (-38.8, -9.7)	-22.4 (-35.1, -9.7)	-15.9 (-29.0, -2.8)	-32.6 (-49.4, -15.9)	-49.5 (-75.0, -24.1)	-38.6 ( -59.6, -17.7)	-30.3 ( -51.5, -9.0)	-23.8 (-37.7, -10.0)	-27.5 (-42.4, -12.6)	-33.4 (-56.8, -10.0)	-30.0 (-60.5, 0.6)	-14.1 (-26.3, -1.9)	-25.4 (-42.0, -8.9)	-27.7 (-42.6, -12.8)	-25.1 (-38.9, -11.2)	-21.8 (-35.4, -8.3)	-20.5 (-34.4, -6.6)
BP	Mar 23 - Mar 24	-18.7 (-36.9, -0.5)	-17.8 (-34.2, -1.4)	-7.2 (-23.5, 9.2)	-26.5 (-46.9, -6.1)	-57.1 (-87.2, -27.0)	-27.6 ( -50.6, -4.5)	-18.8 ( -42.1, 4.4)	-18.2 (-35.5, -0.9)	-21.5 (-39.9, -3.0)	-25.5 (-54.7, 3.8)	-28.2 (-66.7, 10.2)	-11.4 (-26.7, 3.9)	-19.8 (-40.5, 0.9)	-22.6 (-41.3, -4.0)	-19.6 (-36.9, -2.3)	-16.2 (-33.1, 0.7)	-14.6 (-31.9, 2.7)
Fasting glucose	Mar 20 - Feb 22	-0.6 ( -0.7, -0.5)	-0.3 ( -0.4, -0.3)	-0.7 ( -0.8, -0.6)	-0.9 ( -1.1, -0.7)	-0.6 ( -0.8, -0.4)	-85.2 (-106.9, -63.5)	-105.9 (-130.1, -81.8)	-0.6 ( -0.7, -0.4)	-1.1 ( -1.3, -0.8)	-0.8 ( -1.0, -0.6)	-0.4 ( -0.7, -0.2)	-0.3 ( -0.4, -0.2)	-0.6 ( -0.8, -0.5)	-0.5 ( -0.7, -0.4)	-0.6 ( -0.7, -0.4)	-0.6 ( -0.8, -0.5)	-0.7 ( -0.8, -0.5)
Fasting glucose	Mar 22 - Feb 23	-0.6 ( -0.9, -0.4)	-0.4 ( -0.5, -0.3)	-0.7 ( -0.9, -0.5)	-0.9 ( -1.3, -0.5)	-0.6 ( -1.0, -0.3)	-104.4 (-146.7, -62.0)	-127.1 (-174.0, -80.3)	-0.5 ( -0.8, -0.3)	-1.3 ( -1.7, -1.0)	-0.9 ( -1.3, -0.5)	-0.5 ( -0.8, -0.1)	-0.3 ( -0.5, -0.1)	-0.6 ( -0.9, -0.4)	-0.6 ( -0.9, -0.4)	-0.6 ( -0.9, -0.4)	-0.6 ( -0.9, -0.4)	-0.6 ( -0.9, -0.4)
Fasting glucose	Mar 23 - Mar 24	-0.6 ( -0.9, -0.4)	-0.4 ( -0.5, -0.2)	-0.7 ( -1.0, -0.4)	-1.0 ( -1.5, -0.5)	-0.7 ( -1.1, -0.2)	-111.9 (-165.7, -58.2)	-140.5 (-201.2, -79.8)	-0.6 ( -0.8, -0.3)	-1.4 ( -1.9, -0.9)	-0.8 ( -1.2, -0.3)	-0.4 ( -0.8, 0.0)	-0.3 ( -0.5, -0.1)	-0.7 ( -1.0, -0.4)	-0.7 ( -0.9, -0.4)	-0.7 ( -1.0, -0.4)	-0.6 ( -0.9, -0.3)	-0.6 ( -0.9, -0.3)
HbA1c	Mar 20 - Feb 22	-9.3 (-12.4, -6.2)	-3.4 ( -5.6, -1.1)	-10.0 (-13.2, -6.7)	-16.5 (-20.4, -12.6)	-15.0 (-19.0, -11.1)	-32.0 ( -43.5, -20.4)	-40.5 ( -52.8, -28.2)	-9.3 (-12.2, -6.3)	-11.3 (-15.0, -7.6)	-11.4 (-16.0, -6.8)	-7.9 (-13.3, -2.6)	-4.9 ( -7.2, -2.5)	-9.7 (-13.1, -6.3)	-10.2 (-13.3, -7.0)	-9.5 (-12.5, -6.6)	-8.7 (-11.6, -5.8)	-8.3 (-11.3, -5.3)
HbA1c	Mar 22 - Feb 23	-2.6 ( -8.5, 3.3)	0.2 ( -4.7, 5.2)	-1.2 ( -7.5, 5.0)	-6.6 (-13.5, 0.2)	-11.9 (-17.9, -5.8)	-4.3 ( -20.4, 11.8)	-10.9 ( -27.9, 6.1)	-1.8 ( -7.5, 3.9)	-6.2 (-12.9, 0.5)	-6.5 (-14.7, 1.6)	-4.8 (-14.3, 4.7)	-3.1 ( -7.2, 1.1)	-3.4 ( -9.8, 3.1)	-4.0 (-10.0, 2.0)	-2.8 ( -8.6, 2.9)	-1.6 ( -7.2, 4.1)	-1.1 ( -6.9, 4.7)
HbA1c	Mar 23 - Mar 24	-1.3 ( -9.0, 6.3)	2.6 ( -4.0, 9.3)	1.5 ( -6.6, 9.5)	-6.7 (-15.2, 1.9)	-17.7 (-24.9, -10.5)	-0.9 ( -20.0, 18.2)	-6.3 ( -26.2, 13.7)	-0.5 ( -7.9, 6.9)	-4.8 (-13.4, 3.7)	-4.6 (-15.0, 5.9)	-4.8 (-17.1, 7.5)	-2.2 ( -7.5, 3.1)	-2.3 (-10.6, 6.0)	-2.9 (-10.6, 4.9)	-1.5 ( -8.9, 5.9)	-0.1 ( -7.5, 7.2)	0.5 ( -7.0, 7.9)
Total cholesterol	Mar 20 - Feb 22	-9.1 (-11.1, -7.1)	-2.7 ( -4.1, -1.3)	-10.5 (-12.8, -8.3)	-16.3 (-18.5, -14.1)	-13.2 (-16.4, -10.0)	-41.8 ( -51.3, -32.3)	-47.5 ( -57.4, -37.6)	-9.4 (-11.3, -7.5)	-9.3 (-11.8, -6.9)	-10.0 (-13.2, -6.9)	-6.7 (-10.1, -3.2)	-4.1 ( -5.7, -2.6)	-8.9 (-11.1, -6.7)	-9.2 (-11.2, -7.2)	-9.3 (-11.2, -7.4)	-9.1 (-10.9, -7.2)	-9.0 (-10.9, -7.0)
Total cholesterol	Mar 22 - Feb 23	-2.3 ( -6.0, 1.4)	0.4 ( -2.7, 3.5)	-1.2 ( -5.4, 2.9)	-6.0 ( -9.5, -2.4)	-9.2 (-14.4, -4.0)	-4.1 ( -16.3, 8.2)	-11.7 ( -24.9, 1.4)	-1.8 ( -5.4, 1.7)	-4.2 ( -8.6, 0.2)	-4.8 (-10.3, 0.6)	-2.7 ( -8.7, 3.3)	-1.9 ( -4.6, 0.7)	-2.6 ( -6.7, 1.4)	-2.9 ( -6.7, 0.8)	-2.4 ( -6.0, 1.1)	-1.7 ( -5.2, 1.8)	-1.5 ( -5.1, 2.1)
Total cholesterol	Mar 23 - Mar 24	0.7 ( -4.0, 5.5)	2.9 ( -1.4, 7.1)	3.1 ( -2.1, 8.4)	-2.7 ( -7.0, 1.6)	-11.0 (-17.2, -4.8)	5.6 ( -8.0, 19.2)	-1.4 ( -16.1, 13.2)	1.5 ( -3.1, 6.0)	-2.2 ( -7.8, 3.4)	-2.1 ( -9.1, 4.8)	-1.3 ( -8.9, 6.4)	-0.6 ( -4.0, 2.8)	-0.2 ( -5.4, 5.0)	-0.3 ( -5.1, 4.5)	0.6 ( -3.9, 5.2)	1.6 ( -2.9, 6.1)	2.1 ( -2.5, 6.7)
LDL cholesterol	Mar 20 - Feb 22	-5.4 ( -7.6, -3.2)	-1.6 ( -2.7, -0.4)	-6.0 ( -8.5, -3.6)	-10.2 (-13.7, -6.7)	-7.7 ( -9.9, -5.5)	-42.0 ( -59.7, -24.2)	-49.8 ( -69.0, -30.6)	-5.5 ( -7.6, -3.3)	-6.2 ( -8.8, -3.7)	-6.4 ( -8.9, -3.9)	-4.5 ( -7.3, -1.7)	-2.6 ( -3.8, -1.5)	-5.5 ( -7.6, -3.4)	-5.3 ( -7.4, -3.2)	-5.5 ( -7.7, -3.4)	-5.1 ( -7.4, -2.9)	-5.6 ( -8.0, -3.2)
LDL cholesterol	Mar 22 - Feb 23	-2.6 ( -7.4, 2.2)	0.0 ( -2.7, 2.7)	-1.8 ( -7.2, 3.5)	-6.5 (-13.9, 0.9)	-7.2 (-11.2, -3.1)	-10.2 ( -36.1, 15.8)	-19.6 ( -48.5, 9.2)	-2.4 ( -7.3, 2.5)	-4.2 ( -9.5, 1.1)	-3.0 ( -7.8, 1.8)	-3.0 ( -8.5, 2.4)	-1.6 ( -3.8, 0.6)	-2.5 ( -6.8, 1.9)	-2.4 ( -6.9, 2.1)	-2.7 ( -7.5, 2.0)	-2.2 ( -7.3, 2.9)	-3.2 ( -8.7, 2.2)
LDL cholesterol	Mar 23 - Mar 24	0.1 ( -6.6, 6.7)	2.0 ( -1.9, 5.8)	1.8 ( -5.5, 9.1)	-3.1 (-13.0, 6.8)	-7.6 (-12.7, -2.4)	4.0 ( -24.1, 32.1)	-3.8 ( -34.9, 27.3)	0.5 ( -6.3, 7.3)	-2.3 ( -9.6, 5.0)	-0.1 ( -6.6, 6.3)	-1.9 ( -9.3, 5.6)	-0.4 ( -3.3, 2.5)	0.2 ( -5.7, 6.1)	-0.1 ( -6.2, 6.1)	-0.1 ( -6.7, 6.4)	0.5 ( -6.6, 7.5)	-0.1 ( -7.8, 7.5)
HDL cholesterol	Mar 20 - Feb 22	-8.6 (-10.5, -6.7)	-2.5 ( -3.9, -1.2)	-10.0 (-12.2, -7.8)	-15.4 (-17.6, -13.2)	-12.3 (-15.2, -9.4)	-41.4 ( -51.1, -31.8)	-47.3 ( -57.4, -37.2)	-8.9 (-10.7, -7.1)	-8.8 (-11.2, -6.5)	-9.7 (-12.7, -6.7)	-6.4 ( -9.7, -3.1)	-4.0 ( -5.5, -2.5)	-8.4 (-10.6, -6.3)	-8.8 (-10.7, -6.8)	-8.8 (-10.6, -7.0)	-8.5 (-10.3, -6.7)	-8.5 (-10.3, -6.6)
HDL cholesterol	Mar 22 - Feb 23	-1.9 ( -5.5, 1.7)	0.4 ( -2.6, 3.4)	-1.0 ( -5.1, 3.1)	-5.3 ( -8.8, -1.7)	-8.2 (-12.9, -3.5)	-3.2 ( -15.6, 9.2)	-10.9 ( -24.3, 2.5)	-1.5 ( -4.9, 2.0)	-3.9 ( -8.2, 0.3)	-4.9 (-10.2, 0.4)	-2.6 ( -8.4, 3.1)	-2.0 ( -4.5, 0.6)	-2.4 ( -6.3, 1.5)	-2.7 ( -6.4, 1.0)	-2.0 ( -5.5, 1.4)	-1.3 ( -4.7, 2.2)	-1.1 ( -4.6, 2.4)
HDL cholesterol	Mar 23 - Mar 24	1.0 ( -3.6, 5.7)	2.8 ( -1.3, 6.9)	3.3 ( -1.9, 8.5)	-2.0 ( -6.3, 2.4)	-9.8 (-15.4, -4.3)	6.5 ( -7.2, 20.3)	-0.5 ( -15.4, 14.5)	1.8 ( -2.6, 6.3)	-2.1 ( -7.5, 3.4)	-2.2 ( -8.9, 4.6)	-1.3 ( -8.7, 6.1)	-0.7 ( -4.0, 2.5)	0.0 ( -5.0, 5.1)	-0.1 ( -4.9, 4.6)	1.0 ( -3.5, 5.5)	1.9 ( -2.5, 6.3)	2.5 ( -2.0, 7.0)
Triglycerides	Mar 20 - Feb 22	-6.0 ( -7.4, -4.5)	-1.8 ( -2.8, -0.8)	-6.8 ( -8.4, -5.2)	-10.8 (-12.4, -9.1)	-8.6 (-10.9, -6.4)	-36.0 ( -45.1, -26.9)	-42.7 ( -52.4, -32.9)	-6.0 ( -7.3, -4.7)	-6.9 ( -8.7, -5.1)	-7.2 ( -9.4, -5.0)	-4.8 ( -7.4, -2.2)	-2.9 ( -4.1, -1.8)	-5.9 ( -7.6, -4.2)	-6.6 ( -8.1, -5.1)	-6.5 ( -7.8, -5.1)	-5.4 ( -6.7, -4.1)	-5.4 ( -6.7, -4.0)
Triglycerides	Mar 22 - Feb 23	-0.3 ( -2.9, 2.4)	0.8 ( -1.4, 3.0)	0.6 ( -2.3, 3.6)	-2.0 ( -4.7, 0.7)	-4.8 ( -8.4, -1.2)	2.6 ( -8.8, 14.0)	-5.2 ( -17.7, 7.3)	0.3 ( -2.3, 2.8)	-2.6 ( -5.8, 0.6)	-2.0 ( -5.7, 1.8)	-1.3 ( -5.8, 3.2)	-1.0 ( -2.9, 0.9)	-0.1 ( -3.2, 2.9)	-1.2 ( -4.0, 1.5)	-0.9 ( -3.4, 1.7)	0.7 ( -1.7, 3.1)	0.4 ( -2.1, 2.8)
Triglycerides	Mar 23 - Mar 24	3.5 ( 0.1, 6.9)	3.3 ( 0.3, 6.3)	5.5 ( 1.7, 9.2)	3.0 ( -0.2, 6.3)	-4.6 ( -8.9, -0.4)	16.2 ( 4.2, 28.2)	9.5 ( -3.6, 22.7)	4.4 ( 1.1, 7.6)	0.2 ( -3.9, 4.2)	1.5 ( -3.3, 6.2)	0.8 ( -4.9, 6.4)	0.6 ( -1.8, 3.0)	3.1 ( -0.8, 7.0)	2.0 ( -1.6, 5.5)	2.9 ( -0.4, 6.2)	4.8 ( 1.6, 7.9)	5.0 ( 2.0, 8.1)
LFT	Mar 20 - Feb 22	-10.9 (-14.2, -7.6)	-5.2 ( -7.9, -2.5)	-10.8 (-14.1, -7.5)	-18.5 (-22.4, -14.6)	-18.2 (-23.2, -13.3)	-29.2 ( -38.3, -20.1)	-35.1 ( -45.3, -24.8)	-11.2 (-14.4, -8.0)	-11.4 (-15.1, -7.8)	-11.7 (-16.4, -6.9)	-9.0 (-14.9, -3.1)	-5.6 ( -8.2, -3.0)	-10.8 (-14.4, -7.3)	-11.7 (-15.0, -8.4)	-11.0 (-14.2, -7.8)	-10.6 (-13.8, -7.4)	-10.4 (-13.8, -7.0)
LFT	Mar 22 - Feb 23	-5.0 (-11.1, 1.1)	-1.5 ( -7.1, 4.0)	-3.1 ( -9.1, 3.0)	-9.8 (-16.3, -3.3)	-17.1 (-24.7, -9.6)	-9.7 ( -23.0, 3.6)	-13.8 ( -28.7, 1.2)	-4.6 (-10.5, 1.4)	-7.0 (-13.3, -0.6)	-8.0 (-16.1, 0.2)	-6.4 (-16.6, 3.8)	-4.0 ( -8.4, 0.4)	-5.0 (-11.4, 1.4)	-6.2 (-12.3, -0.1)	-5.1 (-11.0, 0.8)	-4.3 (-10.2, 1.6)	-4.1 (-10.3, 2.1)
LFT	Mar 23 - Mar 24	-3.3 (-11.0, 4.4)	1.0 ( -6.4, 8.5)	-0.2 ( -7.9, 7.4)	-8.4 (-16.4, -0.4)	-24.2 (-33.1, -15.3)	-5.8 ( -21.5, 9.9)	-8.5 ( -25.9, 8.9)	-2.8 (-10.4, 4.8)	-5.4 (-13.5, 2.6)	-6.0 (-16.3, 4.4)	-6.2 (-19.2, 6.8)	-3.0 ( -8.7, 2.6)	-3.5 (-11.6, 4.6)	-4.7 (-12.5, 3.0)	-3.4 (-10.9, 4.1)	-2.5 (-10.0, 5.1)	-2.2 (-10.1, 5.6)
eGFR	Mar 20 - Feb 22	-9.0 (-11.8, -6.2)	-2.5 ( -4.0, -1.0)	-7.5 (-10.0, -4.9)	-17.9 (-22.5, -13.4)	-24.2 (-29.9, -18.4)	-24.4 ( -32.3, -16.4)	-30.0 ( -38.8, -21.1)	-9.8 (-12.6, -7.0)	-6.4 ( -9.0, -3.9)	-9.0 (-13.0, -5.0)	-6.3 (-11.2, -1.5)	-3.5 ( -5.5, -1.6)	-8.4 (-11.3, -5.6)	-9.4 (-12.1, -6.6)	-9.4 (-12.1, -6.7)	-9.0 (-11.8, -6.2)	-8.8 (-11.8, -5.8)
eGFR	Mar 22 - Feb 23	-2.6 ( -7.6, 2.5)	0.9 ( -2.0, 3.8)	0.4 ( -4.2, 4.9)	-7.0 (-14.9, 0.9)	-23.0 (-31.8, -14.2)	-4.7 ( -16.0, 6.6)	-7.6 ( -20.0, 4.8)	-2.7 ( -7.8, 2.4)	-1.1 ( -5.3, 3.0)	-4.3 (-11.0, 2.3)	-3.0 (-11.1, 5.0)	-1.7 ( -5.0, 1.6)	-2.3 ( -7.3, 2.7)	-3.3 ( -8.1, 1.5)	-2.9 ( -7.7, 2.0)	-2.3 ( -7.3, 2.8)	-1.9 ( -7.4, 3.5)
eGFR	Mar 23 - Mar 24	-1.3 ( -7.6, 5.1)	3.2 ( -0.5, 7.0)	3.3 ( -2.4, 9.0)	-6.1 (-16.0, 3.7)	-33.1 (-43.5, -22.7)	-2.0 ( -15.4, 11.4)	-3.8 ( -18.3, 10.7)	-1.5 ( -8.0, 5.0)	0.5 ( -4.6, 5.6)	-2.5 (-11.0, 5.9)	-2.6 (-12.8, 7.6)	-0.9 ( -5.0, 3.2)	-1.2 ( -7.5, 5.1)	-2.1 ( -8.2, 3.9)	-1.6 ( -7.7, 4.5)	-0.9 ( -7.3, 5.6)	-0.5 ( -7.4, 6.4)

## Sheet: C
			Age groups				Sex		Ethnicity					IMD Quintile
Risk factor	Period	Overall	18-39	40-59	60-79	80+	F	M	White	Asian	Black	Mixed	Other/Unknown	1	2	3	4	5
BMI	Mar 20 - Feb 22	-33.3 (-39.7, -26.9)	-29.5 (-37.1, -21.9)	-34.3 (-40.4, -28.1)	-36.6 (-42.1, -31.1)	-28.5 (-36.1, -20.8)	-32.3 (-38.6, -26.0)	-34.7 (-41.3, -28.2)	-37.2 (-44.5, -29.9)	-37.8 (-47.8, -27.7)	-32.2 (-49.0, -15.4)	-34.1 (-48.0, -20.2)	-32.6 (-38.3, -26.9)	-34.8 (-41.7, -27.9)	-35.2 (-41.6, -28.9)	-33.8 (-39.8, -27.8)	-31.5 (-37.7, -25.4)	-30.3 (-36.9, -23.7)
BMI	Mar 22 - Feb 23	-9.4 (-23.5, 4.6)	-11.8 (-27.3, 3.6)	-1.7 (-16.5, 13.1)	-13.3 (-25.5, -1.0)	-15.3 (-29.3, -1.3)	-9.4 (-22.9, 4.1)	-9.5 (-24.2, 5.2)	-15.0 (-30.1, 0.1)	-16.6 (-36.9, 3.7)	-11.2 (-44.2, 21.8)	-12.9 (-40.7, 14.9)	-8.0 (-20.6, 4.7)	-11.8 (-26.7, 3.1)	-13.1 (-26.9, 0.6)	-10.4 (-23.5, 2.8)	-6.0 (-19.7, 7.6)	-3.9 (-18.5, 10.6)
BMI	Mar 23 - Mar 24	-2.0 (-20.3, 16.2)	2.7 (-18.9, 24.4)	10.0 ( -9.9, 30.0)	-11.3 (-26.5, 3.8)	-21.6 (-37.0, -6.2)	-2.6 (-20.0, 14.8)	-1.3 (-20.7, 18.0)	-6.0 (-25.9, 13.8)	-4.6 (-32.1, 22.9)	-1.0 (-44.1, 42.1)	4.0 (-35.1, 43.0)	-1.2 (-17.6, 15.2)	-5.1 (-24.3, 14.2)	-5.9 (-23.8, 11.9)	-2.9 (-20.1, 14.3)	1.6 (-16.2, 19.3)	4.4 (-14.6, 23.3)
Alcohol	Mar 20 - Feb 22	-21.0 (-26.2, -15.8)	-8.1 (-15.8, -0.5)	-18.5 (-23.5, -13.6)	-29.2 (-33.0, -25.4)	-33.2 (-38.6, -27.7)	-17.4 (-22.8, -12.0)	-24.8 (-29.8, -19.8)	-24.4 (-30.6, -18.2)	-25.3 (-33.7, -16.8)	-17.7 (-32.3, -3.0)	-26.7 (-37.2, -16.2)	-20.2 (-24.7, -15.6)	-19.6 (-25.3, -13.8)	-23.2 (-28.3, -18.1)	-23.1 (-27.8, -18.5)	-19.3 (-24.3, -14.4)	-19.0 (-24.4, -13.6)
Alcohol	Mar 22 - Feb 23	2.3 ( -8.2, 12.9)	5.0 ( -9.4, 19.4)	14.7 ( 4.0, 25.3)	-5.6 (-13.4, 2.2)	-18.0 (-28.6, -7.5)	5.5 ( -5.3, 16.3)	-1.0 (-11.3, 9.2)	0.1 (-12.5, 12.6)	2.5 (-15.2, 20.2)	4.1 (-24.1, 32.3)	-8.4 (-28.4, 11.7)	3.1 ( -6.2, 12.3)	3.2 ( -8.4, 14.8)	-1.8 (-12.0, 8.4)	-0.7 (-10.3, 8.8)	5.4 ( -4.8, 15.7)	7.2 ( -4.0, 18.3)
Alcohol	Mar 23 - Mar 24	18.7 ( 4.1, 33.3)	34.5 ( 12.2, 56.7)	37.4 ( 22.1, 52.7)	1.7 ( -8.4, 11.7)	-21.3 (-33.4, -9.3)	23.2 ( 8.1, 38.3)	14.0 ( -0.1, 28.0)	19.3 ( 1.5, 37.0)	29.6 ( 3.0, 56.1)	24.7 (-15.2, 64.7)	16.1 (-14.0, 46.2)	18.3 ( 5.7, 30.9)	17.5 ( 1.7, 33.3)	13.8 ( -0.4, 27.9)	14.8 ( 1.7, 28.0)	22.9 ( 8.7, 37.1)	27.6 ( 11.8, 43.4)
Smoking	Mar 20 - Feb 22	-23.1 (-29.0, -17.1)	-16.1 (-23.1, -9.0)	-20.9 (-26.8, -15.0)	-29.8 (-34.5, -25.1)	-33.4 (-40.8, -26.1)	-20.3 (-26.4, -14.2)	-26.7 (-32.5, -20.9)	-26.7 (-34.4, -19.0)	-26.8 (-37.9, -15.7)	-19.2 (-37.0, -1.4)	-28.7 (-41.6, -15.9)	-22.3 (-27.5, -17.2)	-21.7 (-28.4, -15.0)	-25.3 (-31.2, -19.4)	-24.0 (-29.5, -18.6)	-21.9 (-27.6, -16.3)	-22.1 (-28.2, -15.9)
Smoking	Mar 22 - Feb 23	-2.6 (-14.3, 9.1)	-2.2 (-15.1, 10.7)	8.1 ( -4.3, 20.5)	-9.4 (-18.7, 0.0)	-23.8 (-37.0, -10.5)	-1.1 (-12.9, 10.6)	-4.6 (-16.3, 7.0)	-5.0 (-20.2, 10.2)	-4.3 (-26.2, 17.6)	0.1 (-33.2, 33.4)	-11.0 (-35.4, 13.4)	-1.8 (-11.8, 8.1)	-1.7 (-14.7, 11.4)	-6.4 (-17.8, 5.0)	-4.3 (-15.0, 6.4)	-0.5 (-11.6, 10.6)	0.8 (-11.4, 12.9)
Smoking	Mar 23 - Mar 24	4.8 (-10.2, 19.8)	7.1 ( -9.7, 24.0)	19.4 ( 3.0, 35.8)	-5.0 (-16.6, 6.7)	-28.2 (-43.0, -13.3)	4.9 ( -9.9, 19.8)	4.7 (-10.5, 19.9)	4.6 (-15.3, 24.4)	13.8 (-17.1, 44.6)	10.3 (-32.8, 53.4)	4.2 (-29.5, 37.8)	4.8 ( -7.9, 17.4)	4.7 (-11.8, 21.3)	0.6 (-14.0, 15.2)	2.8 (-10.9, 16.4)	7.3 ( -7.0, 21.6)	10.4 ( -5.5, 26.3)
BP	Mar 20 - Feb 22	-47.3 (-52.4, -42.2)	-55.0 (-60.9, -49.2)	-49.2 (-54.2, -44.2)	-43.9 (-48.1, -39.6)	-38.1 (-43.9, -32.2)	-48.0 (-52.9, -43.2)	-46.2 (-51.6, -40.7)	-54.2 (-59.8, -48.5)	-52.7 (-60.5, -45.0)	-51.3 (-64.1, -38.5)	-53.9 (-64.2, -43.5)	-46.0 (-50.6, -41.4)	-47.3 (-53.0, -41.7)	-49.6 (-54.6, -44.6)	-47.8 (-52.5, -43.0)	-45.9 (-50.8, -41.0)	-45.4 (-50.6, -40.2)
BP	Mar 22 - Feb 23	-24.1 (-35.9, -12.3)	-35.3 (-49.4, -21.1)	-17.4 (-30.6, -4.1)	-21.8 (-31.0, -12.7)	-26.8 (-37.5, -16.2)	-26.2 (-37.3, -15.1)	-21.1 (-34.0, -8.3)	-32.6 (-45.4, -19.7)	-31.5 (-48.7, -14.3)	-27.4 (-55.9, 1.2)	-31.1 (-54.3, -7.9)	-22.4 (-33.1, -11.6)	-24.1 (-37.1, -11.1)	-27.9 (-39.4, -16.3)	-25.1 (-36.2, -14.1)	-21.9 (-33.3, -10.5)	-20.8 (-32.9, -8.6)
BP	Mar 23 - Mar 24	-16.3 (-31.9, -0.6)	-23.4 (-43.6, -3.2)	-4.9 (-23.3, 13.4)	-16.6 (-28.3, -4.9)	-30.9 (-42.9, -18.8)	-19.0 (-33.6, -4.3)	-12.5 (-29.6, 4.6)	-22.3 (-39.8, -4.7)	-18.7 (-42.8, 5.4)	-16.0 (-54.6, 22.5)	-16.5 (-49.6, 16.5)	-15.1 (-29.2, -1.0)	-16.1 (-33.3, 1.1)	-20.4 (-35.6, -5.1)	-17.5 (-32.1, -2.8)	-14.1 (-29.2, 0.9)	-12.5 (-28.5, 3.6)
Fasting glucose	Mar 20 - Feb 22	-47.8 (-53.9, -41.7)	-43.9 (-49.0, -38.7)	-49.3 (-54.5, -44.0)	-48.7 (-55.6, -41.8)	-47.7 (-58.3, -37.1)	-45.3 (-51.7, -38.8)	-50.8 (-56.5, -45.0)	-51.6 (-57.1, -46.1)	-48.9 (-56.7, -41.0)	-34.7 (-50.3, -19.1)	-51.9 (-62.0, -41.9)	-47.0 (-52.8, -41.1)	-50.0 (-55.9, -44.1)	-44.1 (-50.5, -37.7)	-46.2 (-52.3, -40.2)	-48.8 (-54.8, -42.9)	-50.3 (-56.5, -44.2)
Fasting glucose	Mar 22 - Feb 23	-51.3 (-61.4, -41.2)	-49.8 (-56.9, -42.7)	-50.3 (-59.2, -41.3)	-52.4 (-64.6, -40.2)	-55.5 (-72.4, -38.7)	-48.9 (-59.5, -38.3)	-54.0 (-63.5, -44.5)	-65.0 (-71.6, -58.3)	-56.0 (-66.9, -45.0)	-36.4 (-60.0, -12.8)	-54.7 (-69.9, -39.6)	-47.4 (-57.9, -36.8)	-52.4 (-61.9, -42.8)	-51.8 (-61.4, -42.3)	-52.5 (-62.0, -42.9)	-50.0 (-60.5, -39.4)	-49.6 (-60.9, -38.2)
Fasting glucose	Mar 23 - Mar 24	-52.4 (-64.4, -40.3)	-46.0 (-55.1, -36.9)	-51.4 (-62.1, -40.7)	-56.4 (-70.2, -42.6)	-60.4 (-78.6, -42.2)	-49.6 (-62.4, -36.8)	-55.6 (-66.8, -44.4)	-68.3 (-75.6, -61.0)	-47.0 (-62.9, -31.1)	-25.7 (-58.1, 6.7)	-46.0 (-67.5, -24.5)	-49.0 (-61.6, -36.4)	-55.0 (-66.0, -44.1)	-52.6 (-64.1, -41.2)	-54.8 (-66.0, -43.6)	-50.8 (-63.5, -38.1)	-48.2 (-62.5, -33.9)
HbA1c	Mar 20 - Feb 22	-25.8 (-32.3, -19.3)	-20.7 (-32.8, -8.6)	-27.1 (-33.7, -20.5)	-26.6 (-31.3, -21.9)	-25.5 (-30.6, -20.4)	-23.6 (-30.3, -17.0)	-28.3 (-34.5, -22.0)	-28.4 (-35.3, -21.6)	-29.4 (-38.1, -20.7)	-26.1 (-40.5, -11.7)	-31.5 (-42.5, -20.6)	-25.1 (-31.2, -19.0)	-25.6 (-32.4, -18.7)	-28.0 (-34.4, -21.7)	-26.5 (-32.6, -20.3)	-24.6 (-31.0, -18.3)	-24.1 (-30.8, -17.3)
HbA1c	Mar 22 - Feb 23	-4.6 (-19.3, 10.1)	9.9 (-20.8, 40.5)	-0.6 (-16.5, 15.4)	-9.3 (-19.1, 0.4)	-19.8 (-28.3, -11.3)	-1.8 (-17.0, 13.4)	-7.6 (-21.8, 6.5)	-12.5 (-26.6, 1.5)	-12.6 (-30.1, 4.9)	-6.6 (-34.8, 21.5)	-13.1 (-35.0, 8.7)	-2.6 (-16.7, 11.6)	-6.0 (-21.0, 9.0)	-8.1 (-22.4, 6.1)	-5.3 (-19.4, 8.7)	-2.0 (-16.7, 12.7)	-0.6 (-16.1, 15.0)
HbA1c	Mar 23 - Mar 24	0.3 (-18.6, 19.2)	28.9 (-15.5, 73.2)	7.8 (-13.5, 29.0)	-8.6 (-20.6, 3.3)	-30.1 (-39.0, -21.2)	2.8 (-16.7, 22.3)	-2.5 (-20.8, 15.9)	-7.5 (-25.4, 10.5)	-5.1 (-27.8, 17.6)	-1.3 (-36.5, 34.0)	-3.8 (-32.6, 25.0)	2.1 (-16.1, 20.3)	-1.8 (-20.9, 17.3)	-3.5 (-21.9, 14.8)	-0.3 (-18.5, 17.9)	3.1 (-15.9, 22.1)	5.0 (-15.2, 25.2)
Total cholesterol	Mar 20 - Feb 22	-30.5 (-35.2, -25.9)	-27.6 (-38.8, -16.5)	-32.4 (-37.1, -27.8)	-29.8 (-32.6, -26.9)	-29.1 (-34.2, -24.0)	-29.2 (-33.9, -24.4)	-31.9 (-36.5, -27.3)	-29.9 (-35.5, -24.3)	-32.2 (-39.1, -25.2)	-29.7 (-41.1, -18.2)	-34.1 (-42.7, -25.5)	-30.4 (-34.6, -26.2)	-29.5 (-34.7, -24.3)	-31.4 (-36.1, -26.6)	-31.1 (-35.5, -26.7)	-30.3 (-34.7, -25.9)	-30.3 (-34.9, -25.7)
Total cholesterol	Mar 22 - Feb 23	-5.9 (-17.0, 5.2)	12.9 (-19.4, 45.2)	-2.2 (-14.1, 9.7)	-10.4 (-16.1, -4.7)	-20.4 (-30.1, -10.6)	-2.6 (-14.0, 8.9)	-9.2 (-19.9, 1.5)	-11.3 (-23.3, 0.6)	-12.4 (-27.0, 2.3)	-5.3 (-29.7, 19.0)	-11.4 (-29.9, 7.1)	-4.6 (-14.8, 5.7)	-6.8 (-18.7, 5.1)	-8.1 (-19.2, 3.0)	-6.5 (-17.0, 4.1)	-4.2 (-14.8, 6.4)	-3.6 (-14.7, 7.5)
Total cholesterol	Mar 23 - Mar 24	4.4 (-10.7, 19.5)	41.9 ( -8.4, 92.2)	11.3 ( -5.3, 27.9)	-4.3 (-11.6, 3.1)	-24.8 (-36.0, -13.5)	8.1 ( -7.4, 23.7)	0.7 (-13.9, 15.2)	-3.8 (-19.6, 11.9)	-2.2 (-21.8, 17.4)	4.8 (-27.3, 36.8)	2.1 (-23.4, 27.6)	6.1 ( -7.9, 20.2)	1.9 (-13.9, 17.8)	1.3 (-13.8, 16.3)	4.0 (-10.4, 18.4)	6.9 ( -7.7, 21.5)	8.5 ( -6.7, 23.8)
LDL cholesterol	Mar 20 - Feb 22	-30.3 (-39.1, -21.4)	-25.0 (-40.4, -9.7)	-31.0 (-40.1, -22.0)	-30.9 (-38.4, -23.4)	-30.1 (-36.2, -24.0)	-28.5 (-37.4, -19.5)	-32.1 (-40.8, -23.4)	-30.4 (-39.4, -21.4)	-30.6 (-39.3, -21.9)	-29.6 (-43.6, -15.6)	-33.1 (-43.4, -22.8)	-30.2 (-38.8, -21.5)	-30.3 (-38.5, -22.1)	-29.8 (-38.3, -21.3)	-30.9 (-39.5, -22.4)	-28.6 (-38.0, -19.3)	-31.7 (-41.3, -22.0)
LDL cholesterol	Mar 22 - Feb 23	-7.6 (-29.6, 14.5)	17.0 (-27.4, 61.3)	-2.4 (-26.5, 21.7)	-14.3 (-31.9, 3.3)	-24.9 (-36.1, -13.7)	-3.9 (-26.5, 18.7)	-11.3 (-32.7, 10.1)	-14.0 (-34.1, 6.2)	-9.1 (-28.5, 10.4)	-8.5 (-37.9, 20.9)	-12.9 (-34.7, 9.0)	-6.2 (-28.6, 16.1)	-7.8 (-27.7, 12.1)	-7.3 (-28.2, 13.6)	-8.5 (-30.0, 13.0)	-4.8 (-28.5, 19.0)	-9.3 (-33.6, 15.0)
LDL cholesterol	Mar 23 - Mar 24	9.9 (-22.6, 42.5)	58.1 (-15.5, 131.8)	18.8 (-17.7, 55.3)	-1.6 (-26.9, 23.6)	-24.5 (-38.3, -10.7)	14.0 (-19.4, 47.4)	5.8 (-25.9, 37.5)	-0.9 (-29.4, 27.7)	6.6 (-21.0, 34.2)	5.9 (-34.7, 46.5)	5.3 (-26.3, 37.0)	12.1 (-21.3, 45.5)	8.6 (-20.4, 37.6)	8.2 (-22.1, 38.5)	8.6 (-23.1, 40.4)	13.0 (-22.1, 48.1)	11.8 (-25.4, 49.0)
HDL cholesterol	Mar 20 - Feb 22	-30.4 (-35.1, -25.6)	-27.5 (-38.8, -16.2)	-32.3 (-37.1, -27.6)	-29.6 (-32.6, -26.6)	-28.8 (-33.8, -23.9)	-29.0 (-33.8, -24.1)	-31.8 (-36.5, -27.1)	-29.7 (-35.4, -24.1)	-32.7 (-39.7, -25.7)	-29.8 (-41.3, -18.3)	-34.5 (-43.1, -25.9)	-30.2 (-34.6, -25.9)	-29.5 (-34.7, -24.2)	-31.4 (-36.2, -26.5)	-31.0 (-35.5, -26.5)	-30.0 (-34.5, -25.5)	-30.0 (-34.7, -25.3)
HDL cholesterol	Mar 22 - Feb 23	-5.1 (-16.5, 6.4)	13.7 (-19.4, 46.8)	-1.5 (-13.8, 10.8)	-9.5 (-15.7, -3.4)	-19.3 (-28.7, -9.9)	-1.7 (-13.5, 10.1)	-8.5 (-19.6, 2.6)	-11.0 (-23.2, 1.2)	-13.3 (-28.1, 1.5)	-5.5 (-29.9, 18.9)	-12.3 (-30.7, 6.1)	-3.5 (-14.2, 7.2)	-6.4 (-18.5, 5.8)	-7.8 (-19.3, 3.7)	-5.5 (-16.5, 5.5)	-3.0 (-14.1, 8.1)	-2.4 (-13.9, 9.1)
HDL cholesterol	Mar 23 - Mar 24	5.6 (-10.1, 21.2)	43.1 ( -8.4, 94.7)	12.4 ( -4.9, 29.7)	-3.0 (-10.9, 4.9)	-23.4 (-34.3, -12.6)	9.4 ( -6.8, 25.5)	1.8 (-13.4, 16.9)	-3.6 (-19.6, 12.3)	-2.5 (-22.4, 17.4)	4.3 (-27.7, 36.3)	0.6 (-24.6, 25.8)	7.6 ( -7.1, 22.4)	2.7 (-13.6, 18.9)	2.0 (-13.6, 17.6)	5.2 ( -9.8, 20.3)	8.3 ( -7.0, 23.6)	10.3 ( -5.7, 26.3)
Triglycerides	Mar 20 - Feb 22	-27.9 (-32.8, -23.0)	-25.1 (-36.2, -14.1)	-29.2 (-34.1, -24.2)	-27.4 (-30.5, -24.3)	-27.1 (-32.4, -21.9)	-26.1 (-31.1, -21.2)	-29.6 (-34.4, -24.8)	-29.6 (-35.1, -24.0)	-30.9 (-37.7, -24.2)	-28.3 (-40.0, -16.6)	-32.4 (-41.1, -23.7)	-27.3 (-31.8, -22.8)	-25.6 (-31.1, -20.1)	-30.3 (-35.2, -25.5)	-30.2 (-34.7, -25.7)	-26.0 (-30.7, -21.3)	-26.9 (-31.8, -22.0)
Triglycerides	Mar 22 - Feb 23	0.2 (-11.6, 12.1)	18.7 (-13.8, 51.2)	4.2 ( -8.5, 16.9)	-4.6 (-11.0, 1.8)	-14.8 (-25.0, -4.6)	4.1 ( -8.1, 16.3)	-3.6 (-15.1, 7.9)	-9.2 (-21.2, 2.8)	-5.8 (-20.7, 9.0)	-1.0 (-26.4, 24.3)	-6.9 (-25.9, 12.1)	2.3 ( -8.8, 13.4)	1.1 (-11.7, 13.9)	-4.0 (-15.6, 7.7)	-2.5 (-13.6, 8.5)	4.5 ( -7.2, 16.2)	3.1 ( -8.8, 15.0)
Triglycerides	Mar 23 - Mar 24	17.3 ( 0.4, 34.3)	55.5 ( 2.8, 108.1)	24.4 ( 5.8, 43.0)	8.3 ( -0.5, 17.0)	-13.9 (-26.4, -1.4)	21.8 ( 4.4, 39.2)	12.9 ( -3.5, 29.4)	3.2 (-13.2, 19.6)	9.8 (-10.9, 30.5)	14.6 (-20.3, 49.6)	12.6 (-14.8, 40.0)	20.2 ( 4.1, 36.3)	14.9 ( -2.9, 32.6)	10.7 ( -5.7, 27.2)	14.5 ( -1.4, 30.4)	23.2 ( 6.4, 40.1)	25.6 ( 7.9, 43.4)
LFT	Mar 20 - Feb 22	-23.7 (-29.3, -18.1)	-22.7 (-32.2, -13.1)	-24.3 (-30.0, -18.6)	-24.0 (-27.9, -20.1)	-21.9 (-26.6, -17.1)	-22.2 (-27.7, -16.7)	-25.5 (-31.2, -19.9)	-27.3 (-33.8, -20.9)	-28.5 (-37.1, -20.0)	-24.9 (-38.4, -11.4)	-31.0 (-41.3, -20.6)	-22.9 (-28.0, -17.8)	-23.7 (-29.8, -17.7)	-26.1 (-31.6, -20.6)	-23.7 (-29.1, -18.4)	-22.6 (-27.9, -17.2)	-22.2 (-27.8, -16.5)
LFT	Mar 22 - Feb 23	-8.8 (-20.3, 2.6)	-1.2 (-23.5, 21.1)	-5.1 (-17.5, 7.3)	-11.9 (-19.2, -4.6)	-20.6 (-28.0, -13.2)	-7.5 (-18.7, 3.8)	-10.6 (-22.3, 1.2)	-14.2 (-26.7, -1.6)	-15.6 (-31.7, 0.5)	-10.6 (-35.5, 14.2)	-16.6 (-36.2, 3.0)	-7.6 (-18.2, 3.1)	-8.8 (-21.1, 3.5)	-11.7 (-23.1, -0.3)	-9.2 (-20.2, 1.8)	-7.5 (-18.6, 3.6)	-6.8 (-18.5, 4.8)
LFT	Mar 23 - Mar 24	-4.3 (-19.0, 10.4)	12.6 (-18.8, 44.1)	2.2 (-14.2, 18.5)	-9.7 (-18.7, -0.6)	-29.6 (-37.4, -21.7)	-3.4 (-17.7, 10.9)	-5.4 (-20.6, 9.8)	-9.1 (-25.1, 6.9)	-8.4 (-29.2, 12.4)	-5.6 (-36.6, 25.5)	-7.7 (-33.5, 18.1)	-3.3 (-16.9, 10.4)	-4.5 (-20.1, 11.2)	-7.4 (-21.9, 7.2)	-4.6 (-18.7, 9.5)	-2.7 (-17.0, 11.6)	-2.0 (-17.0, 12.9)
eGFR	Mar 20 - Feb 22	-20.8 (-26.0, -15.6)	-16.9 (-25.7, -8.0)	-20.5 (-26.2, -14.8)	-21.7 (-26.0, -17.3)	-22.1 (-26.2, -17.9)	-19.3 (-24.4, -14.1)	-22.7 (-28.0, -17.4)	-20.0 (-26.5, -13.6)	-23.6 (-31.9, -15.3)	-20.6 (-34.5, -6.7)	-24.7 (-35.8, -13.6)	-20.7 (-25.4, -15.9)	-20.5 (-26.1, -14.8)	-22.7 (-27.9, -17.6)	-21.4 (-26.3, -16.5)	-20.0 (-25.0, -15.0)	-19.4 (-24.8, -14.0)
eGFR	Mar 22 - Feb 23	-4.5 (-15.1, 6.1)	10.0 (-10.7, 30.6)	2.6 ( -9.9, 15.0)	-7.4 (-16.1, 1.2)	-20.9 (-27.4, -14.4)	-3.4 (-13.8, 7.1)	-5.8 (-16.7, 5.0)	-1.9 (-14.3, 10.5)	-8.4 (-24.0, 7.1)	-3.2 (-28.9, 22.5)	-7.0 (-28.1, 14.0)	-4.5 (-14.3, 5.4)	-4.1 (-15.4, 7.2)	-6.4 (-17.0, 4.1)	-5.3 (-15.4, 4.8)	-3.7 (-14.1, 6.6)	-2.8 (-13.9, 8.3)
eGFR	Mar 23 - Mar 24	-0.9 (-14.3, 12.5)	26.5 ( -2.6, 55.6)	11.1 ( -5.4, 27.6)	-5.8 (-16.6, 4.9)	-30.4 (-37.2, -23.6)	-0.2 (-13.3, 12.9)	-1.7 (-15.5, 12.0)	3.8 (-11.8, 19.5)	-2.1 (-21.8, 17.7)	1.9 (-30.1, 34.0)	1.5 (-25.7, 28.8)	-1.3 (-13.7, 11.1)	-0.8 (-14.9, 13.4)	-3.0 (-16.2, 10.3)	-1.7 (-14.4, 11.0)	0.0 (-13.1, 13.0)	0.9 (-13.1, 14.8)
